# Supplementary material for: miR‐196b‐5p inhibits proliferation of Wharton's jelly umbilical cord stem cells
Source: FEBS Open Bio. 2020 Dec 8;11(1):278–88. doi: 10.1002/2211-5463.13043 (PMC7780118; doi:10.1002/2211-5463.13043)
Supplement: Supplementary file 2 — Table S1. SWATH‐MS in miR‐196b‐5p inhibitors WJCMSCs. [file FEB4-11-278-s002.xls]

## Sheet: Sheet1
Supplementary Table 1. Sequential window acquisition of all theoretical mass spectra in miR-196b-5p inhibitors WJCMSCs.
Peak Name	Protein symbols	Fold Change=miR-196b-5p inhibitors/Consh
sp|P42830|CXCL5_HUMAN	CXCL5	3.66029
sp|P04179|SODM_HUMAN	SOD2	3.54787
tr|D6RF92|D6RF92_HUMAN	CXCL6	2.79414
sp|P05362|ICAM1_HUMAN	ICAM1	2.5365
sp|O76071|CIAO1_HUMAN	CIAO1	2.53364
sp|Q9BZQ6|EDEM3_HUMAN	EDEM3	2.40971
sp|Q9NRX1|PNO1_HUMAN	PNO1	2.38467
sp|P52569|CTR2_HUMAN	SLC7A2	2.32479
tr|I3L1Y9|I3L1Y9_HUMAN	FLYWCH2	2.20364
sp|O95376|ARI2_HUMAN	ARIH2	2.19451
sp|P35908|K22E_HUMAN	KRT2	2.10612
sp|Q68EM7|RHG17_HUMAN	ARHGAP17	2.10609
sp|P15514|AREG_HUMAN	AREG	2.08503
sp|Q9UKY1|ZHX1_HUMAN	ZHX1	2.06638
sp|O00458|IFRD1_HUMAN	IFRD1	2.04499
sp|P35354|PGH2_HUMAN	PTGS2	1.98469
sp|P19022|CADH2_HUMAN	CDH2	1.9562
sp|Q6ZW31|SYDE1_HUMAN	SYDE1	1.92369
sp|O75381|PEX14_HUMAN	PEX14	1.90967
tr|J3QQS1|J3QQS1_HUMAN	MRPS7	1.85734
sp|Q15043-2|S39AE_HUMAN	SLC39A14	1.84876
sp|Q8N370|LAT4_HUMAN	SLC43A2	1.84261
sp|Q15113|PCOC1_HUMAN	PCOLCE	1.78758
sp|Q6IBW4|CNDH2_HUMAN	NCAPH2	1.78157
sp|Q9Y4R8|TELO2_HUMAN	TELO2	1.76315
tr|J3KQS6|J3KQS6_HUMAN	BABAM1	1.75616
sp|P04264|K2C1_HUMAN	KRT1	1.73781
sp|Q9H2P9|DPH5_HUMAN	DPH5	1.73744
sp|Q8NBU5|ATAD1_HUMAN	ATAD1	1.7347
tr|B3KY94|B3KY94_HUMAN	CDIPT	1.72605
sp|Q9H0W5|CCDC8_HUMAN	CCDC8	1.72057
sp|Q04446|GLGB_HUMAN	GBE1	1.71373
tr|F5H8F7|F5H8F7_HUMAN	ASH2L	1.70435
sp|Q92819|HYAS2_HUMAN	HAS2	1.69847
tr|A0A087WUF6|A0A087WUF6_HUMAN	FGF2	1.67165
sp|Q9UJX3|APC7_HUMAN	ANAPC7	1.64382
sp|O75475|PSIP1_HUMAN	PSIP1	1.63948
sp|Q6ZMZ3|SYNE3_HUMAN	SYNE3	1.63868
sp|Q96EM0|T3HPD_HUMAN	L3HYPDH	1.61637
sp|Q9NRZ7|PLCC_HUMAN	AGPAT3	1.61118
sp|Q6ZXV5|TMTC3_HUMAN	TMTC3	1.60998
sp|Q8WUX1|S38A5_HUMAN	SLC38A5	1.60155
sp|Q86U44|MTA70_HUMAN	METTL3	1.59666
sp|Q9P2D3|HTR5B_HUMAN	HEATR5B	1.57394
sp|Q9NQY0|BIN3_HUMAN	BIN3	1.56231
sp|Q96BR5|COA7_HUMAN	COA7	1.5622
sp|P43490|NAMPT_HUMAN	NAMPT	1.55982
sp|P19784|CSK22_HUMAN	CSNK2A2	1.55395
sp|P04114|APOB_HUMAN	APOB	1.54819
tr|A0A087WUD1|A0A087WUD1_HUMAN	ZNF787	1.54525
sp|Q96P53|WDFY2_HUMAN	WDFY2	1.53438
sp|Q9NVU0|RPC5_HUMAN	POLR3E	1.5307
sp|Q5JSZ5|PRC2B_HUMAN	PRRC2B	1.51695
sp|Q9BXW7|CECR5_HUMAN	CECR5	1.50274
sp|Q8TDW0|LRC8C_HUMAN	LRRC8C	1.50158
sp|P02786|TFR1_HUMAN	TFRC	1.49997
sp|Q13576|IQGA2_HUMAN	IQGAP2	0.666716
tr|E7EMM4|E7EMM4_HUMAN	ASAH1	0.664618
sp|Q9BUT1|BDH2_HUMAN	BDH2	0.664147
sp|P08473|NEP_HUMAN	MME	0.66154
sp|P01892|1A02_HUMAN	HLA-A	0.659436
tr|H3BV80|H3BV80_HUMAN	RNPS1	0.658028
sp|Q9H1X3-3|DJC25_HUMAN	DNAJC25	0.655422
sp|Q9Y624|JAM1_HUMAN	F11R	0.655195
sp|Q13287|NMI_HUMAN	NMI	0.65451
sp|Q9NRG9|AAAS_HUMAN	AAAS	0.652329
tr|H0YI09|H0YI09_HUMAN	METTL7A	0.652004
sp|Q9H900|ZWILC_HUMAN	ZWILCH	0.6519
sp|Q16643|DREB_HUMAN	DBN1	0.650637
tr|A0A0A0MT32|A0A0A0MT32_HUMAN	LIPA	0.650095
sp|P26885|FKBP2_HUMAN	FKBP2	0.64832
sp|Q8NI27|THOC2_HUMAN	THOC2	0.647365
sp|Q8WVY7|UBCP1_HUMAN	UBLCP1	0.646453
sp|Q13636|RAB31_HUMAN	RAB31	0.646313
tr|D6RCB9|D6RCB9_HUMAN	NHP2	0.64052
sp|Q9BWG4|SSBP4_HUMAN	SSBP4	0.639318
tr|H0YL18|H0YL18_HUMAN	B2M	0.639018
tr|F8WCF6|F8WCF6_HUMAN	ARPC4-TTLL3	0.637423
sp|P07711|CATL1_HUMAN	CTSL	0.636934
sp|P17931|LEG3_HUMAN	LGALS3	0.632684
sp|Q9P2R3|ANFY1_HUMAN	ANKFY1	0.63105
sp|Q14739|LBR_HUMAN	LBR	0.630785
sp|P23246|SFPQ_HUMAN	SFPQ	0.627833
sp|P14866|HNRPL_HUMAN	HNRNPL	0.627831
sp|Q86V21|AACS_HUMAN	AACS	0.625981
tr|Q5VV89|Q5VV89_HUMAN	MGST3	0.625462
tr|E9PRU1|E9PRU1_HUMAN	EFEMP2	0.62282
sp|Q15165-1|PON2_HUMAN	PON2	0.621458
sp|P13473|LAMP2_HUMAN	LAMP2	0.621112
sp|Q9UHQ4-2|BAP29_HUMAN	BCAP29	0.619257
sp|P52926|HMGA2_HUMAN	HMGA2	0.618457
tr|Q5SRN5|Q5SRN5_HUMAN	HLA-A	0.618431
sp|Q8WUZ0-2|BCL7C_HUMAN	BCL7C	0.617108
sp|O14558|HSPB6_HUMAN	HSPB6	0.616377
tr|I3L2M4|I3L2M4_HUMAN	BAIAP2	0.613555
sp|Q9NRA2|S17A5_HUMAN	SLC17A5	0.61045
sp|P00167|CYB5_HUMAN	CYB5A	0.609724
sp|P49137|MAPK2_HUMAN	MAPKAPK2	0.608978
sp|P00846|ATP6_HUMAN	MT-ATP6	0.60885
sp|O00567|NOP56_HUMAN	NOP56	0.605089
sp|Q9Y5U9|IR3IP_HUMAN	IER3IP1	0.604008
sp|P35754|GLRX1_HUMAN	GLRX	0.603632
sp|P62942|FKB1A_HUMAN	FKBP1A	0.603166
sp|Q53GG5-2|PDLI3_HUMAN	PDLIM3	0.59986
sp|P19320|VCAM1_HUMAN	VCAM1	0.593647
sp|Q5SY16|NOL9_HUMAN	NOL9	0.593148
sp|P56192|SYMC_HUMAN	MARS	0.591739
tr|A0A0A0MSK4|A0A0A0MSK4_HUMAN	GPSM1	0.589616
sp|Q8WUH6|TM263_HUMAN	TMEM263	0.588077
sp|P14854|CX6B1_HUMAN	COX6B1	0.587795
sp|Q8NFJ5|RAI3_HUMAN	GPRC5A	0.586039
sp|Q6UN15|FIP1_HUMAN	FIP1L1	0.578948
sp|O43395|PRPF3_HUMAN	PRPF3	0.578431
sp|Q9BS18|APC13_HUMAN	ANAPC13	0.577211
sp|P22692|IBP4_HUMAN	IGFBP4	0.576692
sp|Q10570|CPSF1_HUMAN	CPSF1	0.576603
tr|X6RGJ2|X6RGJ2_HUMAN	HP1BP3	0.57596
sp|Q96KR1|ZFR_HUMAN	ZFR	0.564333
sp|Q8NE86|MCU_HUMAN	MCU	0.561817
tr|A0A087WV29|A0A087WV29_HUMAN	NAT10	0.561479
sp|Q8TDN6|BRX1_HUMAN	BRIX1	0.559549
tr|B1AH87|B1AH87_HUMAN	TSPO	0.558586
tr|U3KQK0|U3KQK0_HUMAN	HIST1H2BN	0.55843
tr|H7C2Q8|H7C2Q8_HUMAN	EBNA1BP2	0.556998
sp|P04732|MT1E_HUMAN	MT1E	0.556154
sp|Q9P2I0|CPSF2_HUMAN	CPSF2	0.550188
tr|A0A0A0MRZ4|A0A0A0MRZ4_HUMAN	TNIP1	0.548918
tr|F2Z329|F2Z329_HUMAN	TMEM237	0.540346
sp|P02795|MT2_HUMAN	MT2A	0.540117
sp|Q96PK6|RBM14_HUMAN	RBM14	0.539706
sp|P38159|RBMX_HUMAN	RBMX	0.537405
tr|G3V576|G3V576_HUMAN	HNRNPC	0.534694
sp|P55795|HNRH2_HUMAN	HNRNPH2	0.532151
sp|Q15648|MED1_HUMAN	MED1	0.530797
sp|P61224|RAP1B_HUMAN	RAP1B	0.525295
sp|Q14914|PTGR1_HUMAN	PTGR1	0.519907
tr|H7BZS7|H7BZS7_HUMAN	MCEE	0.518684
sp|Q14344|GNA13_HUMAN	GNA13	0.51123
sp|P02545|LMNA_HUMAN	LMNA	0.50647
sp|O60831|PRAF2_HUMAN	PRAF2	0.491553
sp|Q9BTM1|H2AJ_HUMAN	H2AFJ	0.491107
sp|P08727|K1C19_HUMAN	KRT19	0.490642
sp|Q9ULV4-3|COR1C_HUMAN	CORO1C	0.488423
tr|E9PPY3|E9PPY3_HUMAN	RRP8	0.485219
tr|F5GY88|F5GY88_HUMAN	MED24	0.484916
sp|O75179|ANR17_HUMAN	ANKRD17	0.478229
sp|P06396-2|GELS_HUMAN	GSN	0.477754
sp|O43324|MCA3_HUMAN	EEF1E1	0.477607
sp|Q969E2|SCAM4_HUMAN	SCAMP4	0.471635
tr|J9JID7|J9JID7_HUMAN	LMNB2	0.469328
sp|O76021|RL1D1_HUMAN	RSL1D1	0.464383
sp|P03915|NU5M_HUMAN	MT-ND5	0.46373
sp|O94907|DKK1_HUMAN	DKK1	0.452397
sp|P20700|LMNB1_HUMAN	LMNB1	0.443193
tr|Q53S48|Q53S48_HUMAN	ALF	0.436473
sp|Q12789|TF3C1_HUMAN	GTF3C1	0.424428
tr|H3BNT4|H3BNT4_HUMAN	MPHOSPH6	0.423727
tr|K7EK07|K7EK07_HUMAN	H3F3B	0.418463
sp|P62805|H4_HUMAN	HIST1H4A	0.412245
sp|Q15424|SAFB1_HUMAN	SAFB	0.402762
sp|Q9NR30|DDX21_HUMAN	DDX21	0.37526
sp|Q71U36|TBA1A_HUMAN	TUBA1A	0.326443
sp|P00352|AL1A1_HUMAN	ALDH1A1	0.186083
